# Supplementary material for: Preleukemic single-cell landscapes reveal mutation-specific mechanisms and gene programs predictive of AML patient outcomes
Source: Cell Genom. 2023 Oct 27;3(12):100426. doi: 10.1016/j.xgen.2023.100426 (PMC10726426; doi:10.1016/j.xgen.2023.100426)
Supplement: Table S1. Details of the animals analyzed in this study, related to Figures 1–6 [file mmc2.xlsx]

## Sheet: Table S1
Table S1 (related to Figure 1-6). Details of the animals analyzed in this study.
Dataset	Genotype	Sex	Age at sample collection	Age at pIpC administration	Cell type	Sequencing protocol	CRI identifier	Index	Expected cell number for 10x genomics	#Cells post-QC	median #genes
Jak2	Jak2 V617F Hom	F	12 weeks	NA	Lin-cKit+	10X v2	SLX-11516	SIGAB2	8450	6055	3010
Jak2	WT	F	12 weeks	NA	Lin-cKit+	10X v2	SLX-11516	SIGAC2	10002	7131	2689
Jak2	WT	F	12 weeks	NA	Lin-cKit+	10X v2	SLX-11525	SIGAH2	10017	6992	3197
Jak2	Jak2 V617F Hom	F	12 weeks	NA	Lin-cKit+	10X v2	SLX-11525	SIGAB3	10178	6529	3557
Jak2	WT	F	15 weeks	NA	Lin-cKit+	10X v2	SLX-12969	SIGAA8	10115	10215	2403
Jak2	Jak2 V617F Hom	F	14 weeks	NA	Lin-cKit+	10X v2	SLX-12969	SIGAB8	10026	3825	3806
Calr	Calr 52-bp del Hom	F	12 weeks	NA	Lin-cKit+	10X v2	SLX-14832	SIGAE10	8513	8357	3102
Calr	WT	F	12 weeks	NA	Lin-cKit+	10X v2	SLX-14832	SIGAG10	7845	2646	4020
Calr	WT	F	41 weeks	11 weeks	Lin-cKit+	10X v2	SLX-18580	SIGAF6	11494	5002	3333
Calr	Calr 52-bp del Hom	F	41 weeks	11 weeks	Lin-cKit+	10X v2	SLX-18580	SIGAH6	11494	7575	3001
Flt3	Flt3 ITD	M	13 weeks	NA	Lin-cKit+	10X v2	SLX-17003	SIGAF5	9993	6607	3108
Flt3	WT	M	13 weeks	NA	Lin-cKit+	10X v2	SLX-17003	SIGAG5	9993	6208	3109
Flt3	Flt3 ITD	M	14 weeks	NA	Lin-cKit+	10X v2	SLX-17003	SIGAH5	9993	6528	3151.5
Flt3	Flt3 ITD	M	14 weeks	NA	Lin-cKit+	10X v2	SLX-17003	SIGAA6	9993	6260	3131.5
Flt3	WT	F	13 weeks	NA	Lin-cKit+	10X v2	SLX-17001	SIGAD4	11494	7560	2953.5
Flt3	WT	F	13 weeks	NA	Lin-cKit+	10X v2	SLX-17001	SIGAE4	11494	6508	3294
Npm1	Npm1c Het	F	15 weeks	10 weeks	Lin-cKit+	10X v2	SLX-12472	SIGAA5	10017	7631	2593
Npm1	Npm1c Het	F	15 weeks	10 weeks	Lin-cKit+	10X v2	SLX-12472	SIGAB5	9991	7383	2642
Npm1	WT	F	15 weeks	10 weeks	Lin-cKit+	10X v2	SLX-12472	SIGAC5	10000	8439	2958
Npm1	WT	F	15 weeks	10 weeks	Lin-cKit+	10X v2	SLX-12472	SIGAD5	10138	9831	2390
Idh1	WT	M	19 weeks	11 weeks	Lin-cKit+	10X v2	SLX-17006	SIGAD6	9993	6806	3150
Idh1	Idh1 R132H Het	M	19 weeks	11 weeks	Lin-cKit+	10X v2	SLX-17006	SIGAE6	9993	7845	3013
Idh1	WT	F	24 weeks	8 weeks	Lin-cKit+	10X v2	SLX-18785	SIGAB8	9494	7544	2783
Idh1	Idh1 R132H Het	F	24 weeks	8 weeks	Lin-cKit+	10X v2	SLX-18785	SIGAC8	9494	7829	2342
Idh1	WT	F	24 weeks	8 weeks	Lin-cKit+	10X v2	SLX-18785	SIGAD8	9494	8106	2702.5
Idh1	Idh1 R132H Het	F	24 weeks	8 weeks	Lin-cKit+	10X v2	SLX-18785	SIGAE8	9494	8318	2625
Dnmt3a	WT	F	11 weeks	5 weeks	Lin-cKit+	10X v2	SLX-12969	SIGAE5	10034	7439	2259
Dnmt3a	WT	F	11 weeks	5 weeks	Lin-cKit+	10X v2	SLX-12969	SIGAF5	10178	8509	2234
Dnmt3a	Dnmt3a R882H Het	F	11 weeks	5 weeks	Lin-cKit+	10X v2	SLX-12969	SIGAG5	10108	7509	2496
Dnmt3a	Dnmt3a R882H Het	F	11 weeks	5 weeks	Lin-cKit+	10X v2	SLX-12969	SIGAH5	10293	7329	2443
Ezh2	Ezh2 KO	F	13 weeks	7 weeks	Lin-cKit+	10X v2	SLX-20061	SIGAA10	10000	7712	2640.5
Ezh2	WT	F	13 weeks	7 weeks	Lin-cKit+	10X v2	SLX-20061	SIGAB10	10000	6913	2316
Ezh2	WT	F	13 weeks	7 weeks	Lin-cKit+	10X v2	SLX-20061	SIGAC10	10000	7041	2478
Ezh2	Ezh2 KO	F	13 weeks	7 weeks	Lin-cKit+	10X v2	SLX-20061	SIGAD10	10000	7840	2580.5
Utx	WT	F	16 weeks	9 weeks	Lin-cKit+	10X v2	SLX-18582	SIGAF7	9993	5759	3226
Utx	UTX KO	F	16 weeks	9 weeks	Lin-cKit+	10X v2	SLX-18582	SIGAG7	9993	6313	3140
Utx	WT	F	16 weeks	9 weeks	Lin-cKit+	10X v2	SLX-18582	SIGAH7	9993	5842	3465
Utx	UTX KO	F	16 weeks	9 weeks	Lin-cKit+	10X v2	SLX-18582	SIGAA8	9993	7112	3283
