# Supplementary material for: Preleukemic single-cell landscapes reveal mutation-specific mechanisms and gene programs predictive of AML patient outcomes
Source: Cell Genom. 2023 Oct 27;3(12):100426. doi: 10.1016/j.xgen.2023.100426 (PMC10726426; doi:10.1016/j.xgen.2023.100426)
Supplement: Table S2. Significant fate bias in mutant HSCs, related to Figure 3 [file mmc3.xlsx]

## Sheet: Table S2
Table S2 (related to Figure 3). Significant fate bias in mutant HSCs.
Mutation	Fate	Adjusted P	Median fate difference
Jak2	Ery	8.03603e-119	0.0938222
Jak2	MK	7.05154e-34	-0.0533738
Calr	Mono	6.10654e-209	-0.146263
Calr	MK	5.98602e-100	0.178842
Flt3	Lym	5.22996e-81	-0.0685864
Flt3	Mono	9.74059e-28	0.0657315
Npm1	Mono	8.27877e-98	0.114609
Npm1	Neu	2.66658e-82	-0.0955783
Dnmt3a	Neu	3.92002e-47	-0.0682013
Ezh2	Mono	1.95896e-153	-0.09398
Ezh2	Lym	3.00611e-137	0.0572025
Utx	Ery	0	-0.198418
Utx	Mono	6.96019e-223	-0.113967
Utx	MK	2.43492e-154	0.203734
Utx	Neu	3.32978e-32	0.0927531
