# Supplementary material for: Preleukemic single-cell landscapes reveal mutation-specific mechanisms and gene programs predictive of AML patient outcomes
Source: Cell Genom. 2023 Oct 27;3(12):100426. doi: 10.1016/j.xgen.2023.100426 (PMC10726426; doi:10.1016/j.xgen.2023.100426)
Supplement: Table S3. Genes with significantly altered pseudotemporal expression patterns, related to Figures 5 and 6 [file mmc4.xlsx]

## Sheet: Table S3
Table S3 (related to Figure 5 and 6). Genes with significantly altered pseudotemporal expression patterns.
Jak2 V617F erythroid trajectory				Calr 52-bp del megakaryocyte trajectory				Flt3 ITD myelomonocytic trajectory
Gene	waldStat	padj		Gene	waldStat	padj		Gene	waldStat	padj
Hbb-bs	784.917	0		Mt2	238.294	0		Ifitm1	3459.58	0
Fabp5	783.071	0		Mt1	229.238	0		Ccnd1	458.274	0
Cd48	616.715	0		2610035D17Rik	212.122	0		Socs2	382.705	0
Sapcd1	430.043	0		Hsp90b1	210.752	0		Ctsg	264.386	0
Hba-a2	425.21	0		Clu	207.187	0		Tnfsf13os	184.591	0
Ptger3	424.179	0		Hspa5	204.288	0		Ifi27l2a	158.347	0
Hba-a1	335.984	0		Nupr1	162.751	0		Cox4i2	148.144	0
Hbb-bt	298.995	0		Sdf2l1	118.975	0		Igfbp7	144.416	0
Hspa8	272.12	0		Socs2	116.601	0		Serpina3g	131.456	0
Elane	232.858	0		Plscr2	102.655	0		Dtnbp1	122.984	0
Hsph1	206.8	0		H2-Ab1	96.1918	0		Mycn	119.586	0
Ctsg	157.24	0		Ecm1	85.7596	0		Gbp7	118.882	0
Gda	157.056	0		Pdia3	85.5935	1.56e-13		Ifitm3	118.158	0
Msmo1	135.895	0		Bex4	82.8918	5.81e-13		Cdk5rap1	115.106	0
Tfrc	132.698	0		Creld2	79.3106	3.05e-12		Pim1	110.649	0
Cpd	125.218	0		Alox5	72.8289	3.3e-12		Hspa1a	108.068	0
Bex4	124.159	0		Casp12	68.1317	1.35e-10		Myl10	104.713	0
Ass1	120.978	0		Lpl	66.5026	2.78e-10		Hba-a1	100.996	0
Pim1	118.526	0		Vwf	68.6505	3.72e-10		Car1	94.6131	0
Pf4	111.518	0		Slfn2	65.172	4.72e-10		Hmga2	82.5986	9.79e-14
Mthfd2	111.126	0		S100a6	64.5457	6.07e-10		Hbb-bs	82.2914	5.13e-13
Vps13c	102.909	0		Ces2g	64.0285	7.41e-10		Rgcc	80.5953	1.07e-12
Gm42749	102.26	0		Id1	59.9307	1.19e-09		Id1	79.2493	1.96e-12
Mpo	97.5277	0		Agpat3	65.0865	1.58e-09		Cd52	69.8625	1.6e-10
Hspa5	94.5047	0		Sla2	64.1383	2.37e-09		Cd48	64.8649	1.62e-09
Osm	88.0614	3.39e-14		Egr1	53.2218	5.79e-09		Aqp1	47.3989	1.73e-08
1700097N02Rik	87.0224	3.39e-14		Pdia6	60.8723	1.01e-08		Tmem108	58.7447	2.64e-08
Slc9a3r1	86.9387	3.39e-14		Gm10419	60.7707	1.03e-08		Dntt	47.0779	4.47e-07
Cd74	84.3055	1.31e-13		Ehd3	57.4938	4.43e-08		Nrg1	44.0785	4.47e-07
Mt2	77.8895	6.65e-13		Timp3	54.8465	4.43e-08		Cish	48.2189	9.42e-07
Banp	68.7929	2.15e-12		Manf	53.3122	3e-07		Gimap6	45.1908	1.03e-06
Ccnd2	75.547	7.93e-12		Plxdc2	39.9521	6.04e-07		Ppic	48.8485	2.2e-06
Rrm2	72.777	2.85e-11		Erp27	48.9538	6.29e-07		1500009L16Rik	46.0428	2.38e-06
Prkcq	71.4707	5.14e-11		Phf11d	39.1581	8.45e-07		Mcm3ap	48.2676	2.71e-06
Cyp51	67.4655	3.21e-10		Usp40	46.8568	1.59e-06		Gbp3	46.1215	7.06e-06
Igfbp4	61.5904	3.21e-10		Enpp5	46.0077	2.3e-06		Evl	45.9529	7.41e-06
Hist1h2bc	63.374	2.14e-09		Gstm2	45.4521	2.9e-06		Ifi27	45.3592	9.46e-06
Ccl9	55.5912	7.93e-08		Hoxb2	36.4166	2.98e-06		Mcpt8	44.7288	1.23e-05
Idi1	55.5161	8e-08		H2-Aa	39.3704	3.4e-06		Sdc1	44.6739	1.23e-05
Ldlr	51.1855	1.7e-07		Bex1	44.7318	3.76e-06		Flt3	44.2228	1.47e-05
Tmem97	50.1375	9.21e-07		Podxl	44.5659	3.97e-06		Uba52	43.512	1.99e-05
Csrp3	49.3858	1.27e-06		Rgcc	45.1051	9.72e-06		Rsu1	42.8263	2.65e-05
Sdf2l1	48.8944	1.56e-06		Slamf1	36.7972	1.08e-05		Dusp6	33.3691	5.52e-05
Cebpb	45.8733	6.1e-06		Mboat2	36.4678	1.24e-05		Serpina3f	38.5789	5.79e-05
Sfrp4	39.8283	8.93e-06		Stxbp6	38.0203	2.26e-05		Epb41l4b	39.332	0.000120743
Dtnbp1	44.0796	1.33e-05		Sox4	42.3762	3.08e-05		Csf2rb	36.0547	0.000177568
Sqle	43.6672	1.57e-05		Txnip	42.1836	3.29e-05		Phf11d	26.7424	0.00029261
Cd53	42.8685	2.21e-05		Tfip11	33.1894	5.6e-05		Elane	36.798	0.000354227
Srm	41.4442	4.13e-05		Fcer1g	40.3006	7.43e-05		Rab44	36.5545	0.000387022
Ccdc180	36.8572	0.000109486		Isyna1	39.9981	8.34e-05		Gimap1	31.1435	0.000500546
Cacybp	38.9008	0.000125593		Tjp1	37.4892	8.57e-05		Plxdc2	31.1192	0.000500546
Ms4a3	38.7299	0.000133048		Slc17a8	32.0074	9.18e-05		Cd74	33.3996	0.000531633
AY036118	35.7759	0.000170017		Nkx2-3	34.5412	9.96e-05		S100a4	34.5065	0.000893512
Btg2	37.9399	0.000182894		Asns	37.9578	0.000194039		Ccl9	33.6678	0.00127345
Satb1	31.9897	0.00029909		Plek2	35.1172	0.00023725		Emilin2	32.1478	0.00245122
Ifi47	36.5352	0.000331439		Ifitm1	36.4493	0.000368399		Dusp5	31.1586	0.00372313
Gcnt1	36.3534	0.000353264		Gkn3	25.666	0.000428893		C1qtnf6	26.3743	0.00411469
Nkg7	31.3557	0.000382145		Pdia4	35.3157	0.000590635		Prss57	30.7813	0.00424314
Tmem245	36.0749	0.000386625		Cd74	32.3026	0.000802751		Fut8	29.9274	0.00606531
S100a8	35.5523	0.000480275		Col18a1	29.8452	0.000802751		Cox6a2	29.5111	0.0071548
Stard4	35.0074	0.000602533		Cdk5	25.6623	0.00168389		Plac8	29.0057	0.00877356
Tnfrsf21	34.0467	0.000909421		Fam213a	32.4163	0.00198198		Ly6c2	26.6715	0.00940056
Fdft1	33.4629	0.00115996		Coro2a	32.4052	0.00198198		H2afy2	26.8687	0.0214514
Ptger4	32.7774	0.00154723		B230217C12Rik	22.2428	0.00211532		Lfng	26.4432	0.0253618
Ccne1	28.1016	0.00156596		Pim2	31.742	0.00257444		Wfdc17	24.137	0.0277239
Slc38a5	27.6501	0.00190387		Npdc1	31.4019	0.00294545		Mir142hg	23.1718	0.0418195
H2-Q7	30.1599	0.00468074		Xbp1	31.1252	0.00324455		Mt2	22.9534	0.0453536
Kcnk5	30.068	0.00479945		Otos	28.9139	0.00324455		Jun	24.7593	0.0490648
Clec12a	30.0356	0.00479945		Hectd1	25.971	0.00425425
Emb	28.8594	0.00771426		Idi1	25.551	0.00509556
Ydjc	28.8513	0.00771426		Gpx8	27.1469	0.00678847
Cited4	24.5046	0.00771426		Rasgrp2	24.8759	0.00678847
Cnn3	24.483	0.0205472		Tnfaip8l2	28.7263	0.00859264
Ccna2	26.4907	0.0208522		Sdpr	28.5428	0.00918079
Nt5dc2	26.3847	0.0215339		Clec4d	28.3307	0.0098982
Hk3	26.221	0.0227997		Efcc1	26.1839	0.0098982
Trib2	21.8925	0.0233973		Dhrs3	28.2657	0.0099522
Fdps	25.5293	0.0298807		Cd180	26.0047	0.0104483
Cldn13	20.5554	0.0414864		Gp1bb	25.958	0.0105335
Lat	18.2828	0.0414864		H2-Q4	20.7639	0.0134824
				Ncam2	17.6195	0.0168657
				Hs3st1	23.964	0.0246212
				Enah	21.7243	0.0250744
				Cish	25.9139	0.0251703
				Fam46a	23.7881	0.0256732
				Art4	16.3666	0.0297207
				Pf4	25.1269	0.0337554
				Sell	25.1189	0.0337554
				Dnajb11	24.8197	0.037916
				Arfrp1	18.2739	0.0392698
				Prg2	22.648	0.0396329
				Vim	22.5159	0.041544
				Pls1	20.2529	0.0438063
				Rorb	19.9983	0.0486599
