# Supplementary material for: Preleukemic single-cell landscapes reveal mutation-specific mechanisms and gene programs predictive of AML patient outcomes
Source: Cell Genom. 2023 Oct 27;3(12):100426. doi: 10.1016/j.xgen.2023.100426 (PMC10726426; doi:10.1016/j.xgen.2023.100426)
Supplement: Table S4. List of preleukemic lineage perturbation signature genes, related to Figure 6 [file mmc5.xlsx]

## Sheet: Table S4
Table S4 (related to Figure 6). List of preleukemic lineage perturbation signature genes.
Gene
AGPAT3
ALOX5
AQP1
ARFRP1
ART4
ASNS
ASS1
BANP
BEX1
BEX2
BEX4
BTG2
C12orf75
C1QTNF6
CA1
CACYBP
CASP12
CAVIN2
CCL15
CCL15-CCL14
CCL23
CCNA2
CCND1
CCND2
CCNE1
CD180
CD48
CD53
CD74
CDK5
CDK5RAP1
CEBPB
CES2
CISH
CITED4
CLDN25
CLEC12A
CLEC4D
CLU
CNN3
COL18A1
CORO2A
COX4I2
COX6A2
CPD
CRELD2
CSF2RB
CSRP3
CTSG
CYP51A1
DHRS3
DNAJB11
DNTT
DTNBP1
DUSP5
DUSP6
ECM1
EFCC1
EGR1
EHD3
ELANE
EMB
EMILIN2
ENAH
ENPP5
ERP27
EVL
FABP5
FCER1G
FDFT1
FDPS
FLT3
FUT8
GBP4
GBP7
GCNT1
GDA
GIMAP1
GIMAP6
GP1BB
GPX8
GSTM1
GSTM2
GSTM4
GSTM5
H2BC4
HBA1
HBA2
HBB
HBD
HECTD1
HK3
HLA-DQA1
HLA-DQA2
HLA-DQB1
HLA-DQB2
HMGA2
HOXB2
HS3ST1
HSP90B1
HSPA1A
HSPA1B
HSPA5
HSPA8
HSPH1
ID1
IDI1
IFI27
IFI27L1
IFI27L2
IFITM1
IFITM2
IFITM3
IGFBP4
IGFBP7
ISYNA1
JUN
KCNK5
LAT
LDLR
LFNG
LPL
MACROH2A2
MANF
MBOAT2
MCM3AP
MPO
MS4A3
MT1A
MT1G
MT1H
MT1HL1
MT1X
MT2A
MTHFD2
MYCN
MYL10
NCAM2
NKG7
NKX2-3
NPDC1
NRG1
NT5DC2
NUPR1
OSM
OTOS
PDIA3
PDIA4
PDIA6
PF4
PF4V1
PHF11
PIM1
PIM2
PLAC8
PLEK2
PLS1
PLSCR1
PLSCR2
PLXDC2
PODXL
PPIC
PRG2
PRKCQ
PRSS57
PRXL2A
PTGER3
PTGER4
RAB44
RASGRP2
RGCC
RORB
RRM2
RSU1
S100A4
S100A6
S100A8
SAPCD1
SATB1
SDC1
SDF2L1
SELL
SERPINA3
SFRP4
SLA2
SLAMF1
SLC17A8
SLC38A5
SLC9A3R1
SLFN12
SLFN12L
SOCS2
SOX4
SQLE
SRM
STARD4
STXBP6
TENT5A
TFIP11
TFRC
TIMP3
TJP1
TMEM108
TMEM245
TMEM97
TNFAIP8L2
TNFRSF21
TRIB2
TXNIP
UBA52
USP40
VIM
VPS13C
VWF
XBP1
YDJC
